# Supplementary material for: Multi-Elemental Analysis of Human Optic Chiasm—A New Perspective to Reveal the Pathomechanism of Nerve Fibers’ Degeneration
Source: Int J Environ Res Public Health. 2022 Apr 6;19(7):4420. doi: 10.3390/ijerph19074420 (PMC8998695; doi:10.3390/ijerph19074420)
Supplement: Supplementary file 1 [file ijerph-19-04420-s001.zip]

Archive with 1 entries (1 files):
- ijerph-1642890-supplementary.pdf
